# Supplementary material for: Collecting reliable clades using the Greedy Strict Consensus Merger
Source: PeerJ. 2016 Jun 28;4:e2172. doi: 10.7717/peerj.2172 (PMC4928488; doi:10.7717/peerj.2172)
Supplement: Table S2 — Number of replicates for each scoring function outperforming another scoring function. Comparison by F1-score on the 1,000 taxa dataset. Ties are reported in parentheses. [file peerj-04-2172-s002.ods]

## Sheet: wins
SF	Scoring	Greedy-COLLISION	Greedy-OVERLAP	Greedy-RESOLUTION	Greedy-UNIQUE_CLADES_LOST	Greedy-UNIQUE_CLADE_RATE	Greedy-UNIQUE_TAXA	Greedy-COMBINED_BEST_3	Greedy-COMBINED_BEST_5	Rand-400-COLLISION	Rand-400-OVERLAP	Rand-400-RESOLUTION	Rand-400-UNIQUE_CLADES_LOST	Rand-400-UNIQUE_CLADE_RATE	Rand-400-UNIQUE_TAXA	Rand-400-COMBINED_BEST_3	Rand-400-COMBINED_BEST_5
20	Greedy-COLLISION	0/30 (30)	29/30 (0)	29/30 (0)	15/30 (1)	20/30 (0)	21/30 (0)	2/30 (3)	0/30 (0)	0/30 (0)	0/30 (0)	0/30 (0)	0/30 (0)	0/30 (0)	0/30 (0)	0/30 (0)	0/30 (0)
	Greedy-OVERLAP	1/30 (0)	0/30 (30)	17/30 (1)	2/30 (0)	3/30 (0)	5/30 (0)	0/30 (0)	0/30 (0)	0/30 (0)	0/30 (0)	0/30 (0)	0/30 (0)	0/30 (0)	0/30 (0)	0/30 (0)	0/30 (0)
	Greedy-RESOLUTION	1/30 (0)	12/30 (1)	0/30 (30)	1/30 (0)	2/30 (0)	4/30 (0)	0/30 (0)	0/30 (0)	0/30 (0)	0/30 (0)	0/30 (0)	0/30 (0)	0/30 (0)	0/30 (0)	0/30 (0)	0/30 (0)
	Greedy-UNIQUE_CLADES_LOST	14/30 (1)	28/30 (0)	29/30 (0)	0/30 (30)	20/30 (0)	21/30 (0)	1/30 (3)	0/30 (0)	0/30 (0)	0/30 (0)	0/30 (0)	0/30 (0)	0/30 (0)	0/30 (0)	0/30 (0)	0/30 (0)
	Greedy-UNIQUE_CLADE_RATE	10/30 (0)	27/30 (0)	28/30 (0)	10/30 (0)	0/30 (30)	18/30 (0)	2/30 (0)	0/30 (0)	0/30 (0)	0/30 (0)	0/30 (0)	0/30 (0)	0/30 (0)	0/30 (0)	0/30 (0)	0/30 (0)
	Greedy-UNIQUE_TAXA	9/30 (0)	25/30 (0)	26/30 (0)	9/30 (0)	12/30 (0)	0/30 (30)	5/30 (0)	0/30 (0)	0/30 (0)	0/30 (0)	0/30 (0)	0/30 (0)	0/30 (0)	0/30 (0)	0/30 (0)	0/30 (0)
	Greedy-COMBINED_BEST_3	25/30 (3)	30/30 (0)	30/30 (0)	26/30 (3)	28/30 (0)	25/30 (0)	0/30 (30)	1/30 (0)	2/30 (0)	2/30 (0)	2/30 (0)	2/30 (0)	2/30 (0)	2/30 (0)	2/30 (0)	2/30 (0)
	Greedy-COMBINED_BEST_5	30/30 (0)	30/30 (0)	30/30 (0)	30/30 (0)	30/30 (0)	30/30 (0)	29/30 (0)	0/30 (30)	16/30 (0)	15/30 (0)	16/30 (0)	16/30 (0)	16/30 (0)	16/30 (0)	16/30 (0)	16/30 (0)
	Rand-400-COLLISION	30/30 (0)	30/30 (0)	30/30 (0)	30/30 (0)	30/30 (0)	30/30 (0)	28/30 (0)	14/30 (0)	0/30 (30)	3/30 (21)	1/30 (22)	2/30 (25)	5/30 (20)	3/30 (22)	2/30 (27)	4/30 (22)
	Rand-400-OVERLAP	30/30 (0)	30/30 (0)	30/30 (0)	30/30 (0)	30/30 (0)	30/30 (0)	28/30 (0)	15/30 (0)	6/30 (21)	0/30 (30)	6/30 (16)	7/30 (18)	7/30 (17)	6/30 (19)	8/30 (19)	7/30 (20)
	Rand-400-RESOLUTION	30/30 (0)	30/30 (0)	30/30 (0)	30/30 (0)	30/30 (0)	30/30 (0)	28/30 (0)	14/30 (0)	7/30 (22)	8/30 (16)	0/30 (30)	6/30 (21)	8/30 (17)	6/30 (20)	7/30 (21)	7/30 (20)
	Rand-400-UNIQUE_CLADES_LOST	30/30 (0)	30/30 (0)	30/30 (0)	30/30 (0)	30/30 (0)	30/30 (0)	28/30 (0)	14/30 (0)	3/30 (25)	5/30 (18)	3/30 (21)	0/30 (30)	5/30 (19)	4/30 (22)	3/30 (26)	5/30 (20)
	Rand-400-UNIQUE_CLADE_RATE	30/30 (0)	30/30 (0)	30/30 (0)	30/30 (0)	30/30 (0)	30/30 (0)	28/30 (0)	14/30 (0)	5/30 (20)	6/30 (17)	5/30 (17)	6/30 (19)	0/30 (30)	7/30 (16)	5/30 (22)	5/30 (20)
	Rand-400-UNIQUE_TAXA	30/30 (0)	30/30 (0)	30/30 (0)	30/30 (0)	30/30 (0)	30/30 (0)	28/30 (0)	14/30 (0)	5/30 (22)	5/30 (19)	4/30 (20)	4/30 (22)	7/30 (16)	0/30 (30)	6/30 (21)	5/30 (21)
	Rand-400-COMBINED_BEST_3	30/30 (0)	30/30 (0)	30/30 (0)	30/30 (0)	30/30 (0)	30/30 (0)	28/30 (0)	14/30 (0)	1/30 (27)	3/30 (19)	2/30 (21)	1/30 (26)	3/30 (22)	3/30 (21)	0/30 (30)	4/30 (20)
	Rand-400-COMBINED_BEST_5	30/30 (0)	30/30 (0)	30/30 (0)	30/30 (0)	30/30 (0)	30/30 (0)	28/30 (0)	14/30 (0)	4/30 (22)	3/30 (20)	3/30 (20)	5/30 (20)	5/30 (20)	4/30 (21)	6/30 (20)	0/30 (30)
50	Greedy-COLLISION	0/30 (30)	29/30 (0)	29/30 (0)	9/30 (4)	24/30 (0)	25/30 (0)	1/30 (1)	0/30 (0)	0/30 (0)	0/30 (0)	0/30 (0)	0/30 (0)	0/30 (0)	0/30 (0)	0/30 (0)	0/30 (0)
	Greedy-OVERLAP	1/30 (0)	0/30 (30)	11/30 (0)	1/30 (0)	3/30 (0)	5/30 (0)	0/30 (0)	0/30 (0)	0/30 (0)	0/30 (0)	0/30 (0)	0/30 (0)	0/30 (0)	0/30 (0)	0/30 (0)	0/30 (0)
	Greedy-RESOLUTION	1/30 (0)	19/30 (0)	0/30 (30)	0/30 (0)	2/30 (1)	11/30 (1)	0/30 (0)	0/30 (0)	0/30 (0)	0/30 (0)	0/30 (0)	0/30 (0)	0/30 (0)	0/30 (0)	0/30 (0)	0/30 (0)
	Greedy-UNIQUE_CLADES_LOST	17/30 (4)	29/30 (0)	30/30 (0)	0/30 (30)	22/30 (1)	26/30 (0)	1/30 (3)	0/30 (0)	0/30 (0)	0/30 (0)	0/30 (0)	0/30 (0)	0/30 (0)	0/30 (0)	0/30 (0)	0/30 (0)
	Greedy-UNIQUE_CLADE_RATE	6/30 (0)	27/30 (0)	27/30 (1)	7/30 (1)	0/30 (30)	21/30 (0)	1/30 (1)	0/30 (0)	0/30 (0)	0/30 (0)	0/30 (0)	0/30 (0)	0/30 (0)	0/30 (0)	0/30 (0)	0/30 (0)
	Greedy-UNIQUE_TAXA	5/30 (0)	25/30 (0)	18/30 (1)	4/30 (0)	9/30 (0)	0/30 (30)	1/30 (0)	0/30 (0)	0/30 (0)	0/30 (0)	0/30 (0)	0/30 (0)	0/30 (0)	0/30 (0)	0/30 (0)	0/30 (0)
	Greedy-COMBINED_BEST_3	28/30 (1)	30/30 (0)	30/30 (0)	26/30 (3)	28/30 (1)	29/30 (0)	0/30 (30)	0/30 (0)	0/30 (0)	0/30 (0)	0/30 (0)	0/30 (0)	0/30 (0)	0/30 (0)	0/30 (0)	0/30 (0)
	Greedy-COMBINED_BEST_5	30/30 (0)	30/30 (0)	30/30 (0)	30/30 (0)	30/30 (0)	30/30 (0)	30/30 (0)	0/30 (30)	4/30 (0)	5/30 (1)	4/30 (0)	4/30 (0)	4/30 (0)	5/30 (0)	4/30 (0)	5/30 (0)
	Rand-400-COLLISION	30/30 (0)	30/30 (0)	30/30 (0)	30/30 (0)	30/30 (0)	30/30 (0)	30/30 (0)	26/30 (0)	0/30 (30)	4/30 (20)	4/30 (21)	3/30 (25)	3/30 (23)	3/30 (24)	5/30 (24)	6/30 (21)
	Rand-400-OVERLAP	30/30 (0)	30/30 (0)	30/30 (0)	30/30 (0)	30/30 (0)	30/30 (0)	30/30 (0)	24/30 (1)	6/30 (20)	0/30 (30)	7/30 (18)	7/30 (21)	7/30 (18)	6/30 (21)	9/30 (18)	9/30 (20)
	Rand-400-RESOLUTION	30/30 (0)	30/30 (0)	30/30 (0)	30/30 (0)	30/30 (0)	30/30 (0)	30/30 (0)	26/30 (0)	5/30 (21)	5/30 (18)	0/30 (30)	7/30 (20)	3/30 (25)	5/30 (22)	7/30 (22)	6/30 (23)
	Rand-400-UNIQUE_CLADES_LOST	30/30 (0)	30/30 (0)	30/30 (0)	30/30 (0)	30/30 (0)	30/30 (0)	30/30 (0)	26/30 (0)	2/30 (25)	2/30 (21)	3/30 (20)	0/30 (30)	2/30 (23)	2/30 (24)	3/30 (26)	4/30 (24)
	Rand-400-UNIQUE_CLADE_RATE	30/30 (0)	30/30 (0)	30/30 (0)	30/30 (0)	30/30 (0)	30/30 (0)	30/30 (0)	26/30 (0)	4/30 (23)	5/30 (18)	2/30 (25)	5/30 (23)	0/30 (30)	4/30 (24)	6/30 (23)	6/30 (22)
	Rand-400-UNIQUE_TAXA	30/30 (0)	30/30 (0)	30/30 (0)	30/30 (0)	30/30 (0)	30/30 (0)	30/30 (0)	25/30 (0)	3/30 (24)	3/30 (21)	3/30 (22)	4/30 (24)	2/30 (24)	0/30 (30)	6/30 (23)	5/30 (23)
	Rand-400-COMBINED_BEST_3	30/30 (0)	30/30 (0)	30/30 (0)	30/30 (0)	30/30 (0)	30/30 (0)	30/30 (0)	26/30 (0)	1/30 (24)	3/30 (18)	1/30 (22)	1/30 (26)	1/30 (23)	1/30 (23)	0/30 (30)	2/30 (26)
	Rand-400-COMBINED_BEST_5	30/30 (0)	30/30 (0)	30/30 (0)	30/30 (0)	30/30 (0)	30/30 (0)	30/30 (0)	25/30 (0)	3/30 (21)	1/30 (20)	1/30 (23)	2/30 (24)	2/30 (22)	2/30 (23)	2/30 (26)	0/30 (30)
75	Greedy-COLLISION	0/30 (30)	26/30 (0)	29/30 (0)	13/30 (0)	11/30 (0)	26/30 (0)	1/30 (0)	0/30 (0)	0/30 (0)	0/30 (0)	0/30 (0)	0/30 (0)	0/30 (0)	0/30 (0)	0/30 (0)	0/30 (0)
	Greedy-OVERLAP	4/30 (0)	0/30 (30)	23/30 (1)	2/30 (0)	1/30 (0)	11/30 (0)	1/30 (0)	0/30 (0)	0/30 (0)	0/30 (0)	0/30 (0)	0/30 (0)	0/30 (0)	0/30 (0)	0/30 (0)	0/30 (0)
	Greedy-RESOLUTION	1/30 (0)	6/30 (1)	0/30 (30)	0/30 (0)	1/30 (0)	4/30 (0)	0/30 (0)	0/30 (0)	0/30 (0)	0/30 (0)	0/30 (0)	0/30 (0)	0/30 (0)	0/30 (0)	0/30 (0)	0/30 (0)
	Greedy-UNIQUE_CLADES_LOST	17/30 (0)	28/30 (0)	30/30 (0)	0/30 (30)	12/30 (1)	27/30 (0)	0/30 (0)	0/30 (0)	0/30 (0)	0/30 (0)	0/30 (0)	0/30 (0)	0/30 (0)	0/30 (0)	0/30 (0)	0/30 (0)
	Greedy-UNIQUE_CLADE_RATE	19/30 (0)	29/30 (0)	29/30 (0)	17/30 (1)	0/30 (30)	27/30 (0)	4/30 (1)	0/30 (0)	0/30 (0)	0/30 (0)	0/30 (0)	0/30 (0)	0/30 (0)	0/30 (0)	0/30 (0)	0/30 (0)
	Greedy-UNIQUE_TAXA	4/30 (0)	19/30 (0)	26/30 (0)	3/30 (0)	3/30 (0)	0/30 (30)	0/30 (0)	0/30 (0)	0/30 (0)	0/30 (0)	0/30 (0)	0/30 (0)	0/30 (0)	0/30 (0)	0/30 (0)	0/30 (0)
	Greedy-COMBINED_BEST_3	29/30 (0)	29/30 (0)	30/30 (0)	30/30 (0)	25/30 (1)	30/30 (0)	0/30 (30)	0/30 (0)	1/30 (0)	1/30 (0)	1/30 (0)	1/30 (0)	1/30 (0)	1/30 (0)	1/30 (0)	1/30 (0)
	Greedy-COMBINED_BEST_5	30/30 (0)	30/30 (0)	30/30 (0)	30/30 (0)	30/30 (0)	30/30 (0)	30/30 (0)	0/30 (30)	5/30 (0)	5/30 (0)	5/30 (0)	5/30 (0)	5/30 (0)	5/30 (0)	5/30 (0)	4/30 (0)
	Rand-400-COLLISION	30/30 (0)	30/30 (0)	30/30 (0)	30/30 (0)	30/30 (0)	30/30 (0)	29/30 (0)	25/30 (0)	0/30 (30)	3/30 (24)	2/30 (25)	2/30 (27)	3/30 (26)	1/30 (27)	3/30 (24)	6/30 (15)
	Rand-400-OVERLAP	30/30 (0)	30/30 (0)	30/30 (0)	30/30 (0)	30/30 (0)	30/30 (0)	29/30 (0)	25/30 (0)	3/30 (24)	0/30 (30)	2/30 (23)	2/30 (25)	3/30 (24)	2/30 (23)	3/30 (24)	4/30 (18)
	Rand-400-RESOLUTION	30/30 (0)	30/30 (0)	30/30 (0)	30/30 (0)	30/30 (0)	30/30 (0)	29/30 (0)	25/30 (0)	3/30 (25)	5/30 (23)	0/30 (30)	2/30 (28)	3/30 (25)	2/30 (25)	4/30 (23)	7/30 (16)
	Rand-400-UNIQUE_CLADES_LOST	30/30 (0)	30/30 (0)	30/30 (0)	30/30 (0)	30/30 (0)	30/30 (0)	29/30 (0)	25/30 (0)	1/30 (27)	3/30 (25)	0/30 (28)	0/30 (30)	2/30 (26)	0/30 (27)	2/30 (25)	5/30 (17)
	Rand-400-UNIQUE_CLADE_RATE	30/30 (0)	30/30 (0)	30/30 (0)	30/30 (0)	30/30 (0)	30/30 (0)	29/30 (0)	25/30 (0)	1/30 (26)	3/30 (24)	2/30 (25)	2/30 (26)	0/30 (30)	0/30 (27)	3/30 (23)	6/30 (15)
	Rand-400-UNIQUE_TAXA	30/30 (0)	30/30 (0)	30/30 (0)	30/30 (0)	30/30 (0)	30/30 (0)	29/30 (0)	25/30 (0)	2/30 (27)	5/30 (23)	3/30 (25)	3/30 (27)	3/30 (27)	0/30 (30)	4/30 (24)	6/30 (16)
	Rand-400-COMBINED_BEST_3	30/30 (0)	30/30 (0)	30/30 (0)	30/30 (0)	30/30 (0)	30/30 (0)	29/30 (0)	25/30 (0)	3/30 (24)	3/30 (24)	3/30 (23)	3/30 (25)	4/30 (23)	2/30 (24)	0/30 (30)	5/30 (17)
	Rand-400-COMBINED_BEST_5	30/30 (0)	30/30 (0)	30/30 (0)	30/30 (0)	30/30 (0)	30/30 (0)	29/30 (0)	26/30 (0)	9/30 (15)	8/30 (18)	7/30 (16)	8/30 (17)	9/30 (15)	8/30 (16)	8/30 (17)	0/30 (30)
100	Greedy-COLLISION	0/30 (30)	0/30 (30)	29/30 (0)	1/30 (29)	1/30 (29)	27/30 (3)	0/30 (30)	0/30 (30)	0/30 (30)	0/30 (30)	0/30 (30)	0/30 (30)	0/30 (30)	0/30 (30)	0/30 (30)	0/30 (30)
	Greedy-OVERLAP	0/30 (30)	0/30 (30)	29/30 (0)	1/30 (29)	1/30 (29)	27/30 (3)	0/30 (30)	0/30 (30)	0/30 (30)	0/30 (30)	0/30 (30)	0/30 (30)	0/30 (30)	0/30 (30)	0/30 (30)	0/30 (30)
	Greedy-RESOLUTION	1/30 (0)	1/30 (0)	0/30 (30)	1/30 (0)	1/30 (0)	4/30 (1)	1/30 (0)	1/30 (0)	1/30 (0)	1/30 (0)	1/30 (0)	1/30 (0)	1/30 (0)	1/30 (0)	1/30 (0)	1/30 (0)
	Greedy-UNIQUE_CLADES_LOST	0/30 (29)	0/30 (29)	29/30 (0)	0/30 (30)	0/30 (30)	27/30 (3)	0/30 (29)	0/30 (29)	0/30 (29)	0/30 (29)	0/30 (29)	0/30 (29)	0/30 (29)	0/30 (29)	0/30 (29)	0/30 (29)
	Greedy-UNIQUE_CLADE_RATE	0/30 (29)	0/30 (29)	29/30 (0)	0/30 (30)	0/30 (30)	27/30 (3)	0/30 (29)	0/30 (29)	0/30 (29)	0/30 (29)	0/30 (29)	0/30 (29)	0/30 (29)	0/30 (29)	0/30 (29)	0/30 (29)
	Greedy-UNIQUE_TAXA	0/30 (3)	0/30 (3)	25/30 (1)	0/30 (3)	0/30 (3)	0/30 (30)	0/30 (3)	0/30 (3)	0/30 (3)	0/30 (3)	0/30 (3)	0/30 (3)	0/30 (3)	0/30 (3)	0/30 (3)	0/30 (3)
	Greedy-COMBINED_BEST_3	0/30 (30)	0/30 (30)	29/30 (0)	1/30 (29)	1/30 (29)	27/30 (3)	0/30 (30)	0/30 (30)	0/30 (30)	0/30 (30)	0/30 (30)	0/30 (30)	0/30 (30)	0/30 (30)	0/30 (30)	0/30 (30)
	Greedy-COMBINED_BEST_5	0/30 (30)	0/30 (30)	29/30 (0)	1/30 (29)	1/30 (29)	27/30 (3)	0/30 (30)	0/30 (30)	0/30 (30)	0/30 (30)	0/30 (30)	0/30 (30)	0/30 (30)	0/30 (30)	0/30 (30)	0/30 (30)
	Rand-400-COLLISION	0/30 (30)	0/30 (30)	29/30 (0)	1/30 (29)	1/30 (29)	27/30 (3)	0/30 (30)	0/30 (30)	0/30 (30)	0/30 (30)	0/30 (30)	0/30 (30)	0/30 (30)	0/30 (30)	0/30 (30)	0/30 (30)
	Rand-400-OVERLAP	0/30 (30)	0/30 (30)	29/30 (0)	1/30 (29)	1/30 (29)	27/30 (3)	0/30 (30)	0/30 (30)	0/30 (30)	0/30 (30)	0/30 (30)	0/30 (30)	0/30 (30)	0/30 (30)	0/30 (30)	0/30 (30)
	Rand-400-RESOLUTION	0/30 (30)	0/30 (30)	29/30 (0)	1/30 (29)	1/30 (29)	27/30 (3)	0/30 (30)	0/30 (30)	0/30 (30)	0/30 (30)	0/30 (30)	0/30 (30)	0/30 (30)	0/30 (30)	0/30 (30)	0/30 (30)
	Rand-400-UNIQUE_CLADES_LOST	0/30 (30)	0/30 (30)	29/30 (0)	1/30 (29)	1/30 (29)	27/30 (3)	0/30 (30)	0/30 (30)	0/30 (30)	0/30 (30)	0/30 (30)	0/30 (30)	0/30 (30)	0/30 (30)	0/30 (30)	0/30 (30)
	Rand-400-UNIQUE_CLADE_RATE	0/30 (30)	0/30 (30)	29/30 (0)	1/30 (29)	1/30 (29)	27/30 (3)	0/30 (30)	0/30 (30)	0/30 (30)	0/30 (30)	0/30 (30)	0/30 (30)	0/30 (30)	0/30 (30)	0/30 (30)	0/30 (30)
	Rand-400-UNIQUE_TAXA	0/30 (30)	0/30 (30)	29/30 (0)	1/30 (29)	1/30 (29)	27/30 (3)	0/30 (30)	0/30 (30)	0/30 (30)	0/30 (30)	0/30 (30)	0/30 (30)	0/30 (30)	0/30 (30)	0/30 (30)	0/30 (30)
	Rand-400-COMBINED_BEST_3	0/30 (30)	0/30 (30)	29/30 (0)	1/30 (29)	1/30 (29)	27/30 (3)	0/30 (30)	0/30 (30)	0/30 (30)	0/30 (30)	0/30 (30)	0/30 (30)	0/30 (30)	0/30 (30)	0/30 (30)	0/30 (30)
	Rand-400-COMBINED_BEST_5	0/30 (30)	0/30 (30)	29/30 (0)	1/30 (29)	1/30 (29)	27/30 (3)	0/30 (30)	0/30 (30)	0/30 (30)	0/30 (30)	0/30 (30)	0/30 (30)	0/30 (30)	0/30 (30)	0/30 (30)	0/30 (30)
