# Supplementary material for: Collecting reliable clades using the Greedy Strict Consensus Merger
Source: PeerJ. 2016 Jun 28;4:e2172. doi: 10.7717/peerj.2172 (PMC4928488; doi:10.7717/peerj.2172)
Supplement: Table S3 — Statistical significance (p-values) of differences between the averaged F1-scores by Wilcoxon signed-rank test for the 500 taxa dataset. Respecting the multiple testing problem we can accept p-values below 0.0004 for a significance level of 0.05 [file peerj-04-2172-s003.ods]

## Sheet: p-values
SF	Scores	Greedy-COLLISION	Greedy-OVERLAP	Greedy-RESOLUTION	Greedy-UNIQUE_CLADES_LOST	Greedy-UNIQUE_CLADE_RATE	Greedy-UNIQUE_TAXA	Greedy-COMBINED_BEST_3	Greedy-COMBINED_BEST_5	Rand-400-COLLISION	Rand-400-OVERLAP	Rand-400-RESOLUTION	Rand-400-UNIQUE_CLADES_LOST	Rand-400-UNIQUE_CLADE_RATE	Rand-400-UNIQUE_TAXA	Rand-400-COMBINED_BEST_3	Rand-400-COMBINED_BEST_5
20	Greedy-COLLISION	NaN	1E+00	2E-01	1E-01	1E-01	2E-02	1E-05	2E-06	2E-05	2E-05	2E-05	2E-05	2E-05	2E-05	1E-05	2E-05
	Greedy-OVERLAP	1E+00	NaN	7E-02	2E-02	8E-02	7E-03	9E-06	2E-06	4E-06	4E-06	4E-06	4E-06	4E-06	4E-06	2E-06	4E-06
	Greedy-RESOLUTION	2E-01	7E-02	NaN	5E-04	6E-03	4E-01	4E-06	2E-06	3E-06	3E-06	3E-06	3E-06	3E-06	3E-06	2E-06	3E-06
	Greedy-UNIQUE_CLADES_LOST	1E-01	2E-02	5E-04	NaN	1E+00	3E-04	2E-04	2E-05	6E-05	7E-05	6E-05	7E-05	6E-05	5E-05	2E-05	4E-05
	Greedy-UNIQUE_CLADE_RATE	1E-01	8E-02	6E-03	1E+00	NaN	5E-04	1E-04	5E-06	1E-04	2E-04	1E-04	1E-04	9E-05	8E-05	4E-05	7E-05
	Greedy-UNIQUE_TAXA	2E-02	7E-03	4E-01	3E-04	5E-04	NaN	5E-06	2E-06	6E-06	6E-06	5E-06	5E-06	5E-06	5E-06	5E-06	5E-06
	Greedy-COMBINED_BEST_3	1E-05	9E-06	4E-06	2E-04	1E-04	5E-06	NaN	1E-04	2E-02	3E-02	1E-02	2E-02	1E-02	1E-02	1E-02	2E-02
	Greedy-COMBINED_BEST_5	2E-06	2E-06	2E-06	2E-05	5E-06	2E-06	1E-04	NaN	6E-01	6E-01	8E-01	6E-01	7E-01	7E-01	8E-01	8E-01
	Rand-400-COLLISION	2E-05	4E-06	3E-06	6E-05	1E-04	6E-06	2E-02	6E-01	NaN	1E+00	3E-01	1E+00	1E+00	8E-01	5E-02	4E-01
	Rand-400-OVERLAP	2E-05	4E-06	3E-06	7E-05	2E-04	6E-06	3E-02	6E-01	1E+00	NaN	6E-01	8E-01	8E-01	9E-01	1E-01	5E-01
	Rand-400-RESOLUTION	2E-05	4E-06	3E-06	6E-05	1E-04	5E-06	1E-02	8E-01	3E-01	6E-01	NaN	1E-01	4E-01	7E-01	6E-01	1E+00
	Rand-400-UNIQUE_CLADES_LOST	2E-05	4E-06	3E-06	7E-05	1E-04	5E-06	2E-02	6E-01	1E+00	8E-01	1E-01	NaN	4E-01	4E-01	4E-02	4E-01
	Rand-400-UNIQUE_CLADE_RATE	2E-05	4E-06	3E-06	6E-05	9E-05	5E-06	1E-02	7E-01	1E+00	8E-01	4E-01	4E-01	NaN	8E-01	2E-01	6E-01
	Rand-400-UNIQUE_TAXA	2E-05	4E-06	3E-06	5E-05	8E-05	5E-06	1E-02	7E-01	8E-01	9E-01	7E-01	4E-01	8E-01	NaN	2E-01	8E-01
	Rand-400-COMBINED_BEST_3	1E-05	2E-06	2E-06	2E-05	4E-05	5E-06	1E-02	8E-01	5E-02	1E-01	6E-01	4E-02	2E-01	2E-01	NaN	4E-01
	Rand-400-COMBINED_BEST_5	2E-05	4E-06	3E-06	4E-05	7E-05	5E-06	2E-02	8E-01	4E-01	5E-01	1E+00	4E-01	6E-01	8E-01	4E-01	NaN
50	Greedy-COLLISION	NaN	2E-04	2E-04	8E-01	7E-02	2E-01	1E-05	2E-06	2E-06	2E-06	2E-06	2E-06	2E-06	2E-06	2E-06	2E-06
	Greedy-OVERLAP	2E-04	NaN	9E-01	3E-04	9E-03	3E-02	2E-06	2E-06	2E-06	2E-06	2E-06	2E-06	2E-06	2E-06	2E-06	2E-06
	Greedy-RESOLUTION	2E-04	9E-01	NaN	9E-05	3E-03	9E-03	2E-06	2E-06	2E-06	2E-06	2E-06	2E-06	2E-06	2E-06	2E-06	2E-06
	Greedy-UNIQUE_CLADES_LOST	8E-01	3E-04	9E-05	NaN	1E-01	3E-01	1E-05	2E-06	2E-06	2E-06	2E-06	2E-06	2E-06	2E-06	2E-06	2E-06
	Greedy-UNIQUE_CLADE_RATE	7E-02	9E-03	3E-03	1E-01	NaN	1E+00	3E-06	2E-06	2E-06	2E-06	2E-06	2E-06	2E-06	2E-06	2E-06	2E-06
	Greedy-UNIQUE_TAXA	2E-01	3E-02	9E-03	3E-01	1E+00	NaN	7E-06	2E-06	2E-06	2E-06	2E-06	2E-06	2E-06	2E-06	2E-06	2E-06
	Greedy-COMBINED_BEST_3	1E-05	2E-06	2E-06	1E-05	3E-06	7E-06	NaN	1E-05	2E-06	2E-06	2E-06	2E-06	2E-06	2E-06	2E-06	2E-06
	Greedy-COMBINED_BEST_5	2E-06	2E-06	2E-06	2E-06	2E-06	2E-06	1E-05	NaN	1E-04	1E-04	2E-04	1E-04	2E-04	1E-04	1E-04	1E-04
	Rand-400-COLLISION	2E-06	2E-06	2E-06	2E-06	2E-06	2E-06	2E-06	1E-04	NaN	1E+00	2E-01	1E+00	1E+00	NaN	NaN	4E-01
	Rand-400-OVERLAP	2E-06	2E-06	2E-06	2E-06	2E-06	2E-06	2E-06	1E-04	1E+00	NaN	1E-01	4E-01	4E-01	1E+00	1E+00	1E+00
	Rand-400-RESOLUTION	2E-06	2E-06	2E-06	2E-06	2E-06	2E-06	2E-06	2E-04	2E-01	1E-01	NaN	9E-01	2E-01	2E-01	2E-01	6E-02
	Rand-400-UNIQUE_CLADES_LOST	2E-06	2E-06	2E-06	2E-06	2E-06	2E-06	2E-06	1E-04	1E+00	4E-01	9E-01	NaN	1E+00	1E+00	1E+00	2E-01
	Rand-400-UNIQUE_CLADE_RATE	2E-06	2E-06	2E-06	2E-06	2E-06	2E-06	2E-06	2E-04	1E+00	4E-01	2E-01	1E+00	NaN	1E+00	1E+00	2E-01
	Rand-400-UNIQUE_TAXA	2E-06	2E-06	2E-06	2E-06	2E-06	2E-06	2E-06	1E-04	NaN	1E+00	2E-01	1E+00	1E+00	NaN	NaN	4E-01
	Rand-400-COMBINED_BEST_3	2E-06	2E-06	2E-06	2E-06	2E-06	2E-06	2E-06	1E-04	NaN	1E+00	2E-01	1E+00	1E+00	NaN	NaN	4E-01
	Rand-400-COMBINED_BEST_5	2E-06	2E-06	2E-06	2E-06	2E-06	2E-06	2E-06	1E-04	4E-01	1E+00	6E-02	2E-01	2E-01	4E-01	4E-01	NaN
75	Greedy-COLLISION	NaN	7E-02	5E-04	3E-01	9E-01	4E-02	2E-05	2E-06	2E-06	2E-06	2E-06	2E-06	2E-06	2E-06	2E-06	2E-06
	Greedy-OVERLAP	7E-02	NaN	1E-01	2E-03	6E-03	6E-01	2E-06	2E-06	2E-06	2E-06	2E-06	2E-06	2E-06	2E-06	2E-06	2E-06
	Greedy-RESOLUTION	5E-04	1E-01	NaN	6E-05	5E-05	1E-01	2E-06	2E-06	2E-06	2E-06	2E-06	2E-06	2E-06	2E-06	2E-06	2E-06
	Greedy-UNIQUE_CLADES_LOST	3E-01	2E-03	6E-05	NaN	4E-01	4E-04	4E-05	2E-06	2E-06	2E-06	2E-06	2E-06	2E-06	2E-06	2E-06	2E-06
	Greedy-UNIQUE_CLADE_RATE	9E-01	6E-03	5E-05	4E-01	NaN	9E-03	2E-05	2E-06	2E-06	2E-06	2E-06	2E-06	2E-06	2E-06	2E-06	2E-06
	Greedy-UNIQUE_TAXA	4E-02	6E-01	1E-01	4E-04	9E-03	NaN	3E-06	2E-06	2E-06	2E-06	2E-06	2E-06	2E-06	2E-06	2E-06	2E-06
	Greedy-COMBINED_BEST_3	2E-05	2E-06	2E-06	4E-05	2E-05	3E-06	NaN	5E-06	5E-06	7E-06	5E-06	5E-06	5E-06	5E-06	7E-06	6E-06
	Greedy-COMBINED_BEST_5	2E-06	2E-06	2E-06	2E-06	2E-06	2E-06	5E-06	NaN	2E-02	3E-02	2E-02	2E-02	2E-02	2E-02	3E-02	2E-02
	Rand-400-COLLISION	2E-06	2E-06	2E-06	2E-06	2E-06	2E-06	5E-06	2E-02	NaN	4E-01	4E-01	4E-01	1E+00	1E+00	2E-01	9E-01
	Rand-400-OVERLAP	2E-06	2E-06	2E-06	2E-06	2E-06	2E-06	7E-06	3E-02	4E-01	NaN	3E-01	1E+00	4E-01	3E-01	1E+00	9E-01
	Rand-400-RESOLUTION	2E-06	2E-06	2E-06	2E-06	2E-06	2E-06	5E-06	2E-02	4E-01	3E-01	NaN	2E-01	4E-01	4E-01	1E-01	8E-01
	Rand-400-UNIQUE_CLADES_LOST	2E-06	2E-06	2E-06	2E-06	2E-06	2E-06	5E-06	2E-02	4E-01	1E+00	2E-01	NaN	4E-01	2E-01	1E+00	4E-01
	Rand-400-UNIQUE_CLADE_RATE	2E-06	2E-06	2E-06	2E-06	2E-06	2E-06	5E-06	2E-02	1E+00	4E-01	4E-01	4E-01	NaN	1E+00	2E-01	1E+00
	Rand-400-UNIQUE_TAXA	2E-06	2E-06	2E-06	2E-06	2E-06	2E-06	5E-06	2E-02	1E+00	3E-01	4E-01	2E-01	1E+00	NaN	1E-01	1E+00
	Rand-400-COMBINED_BEST_3	2E-06	2E-06	2E-06	2E-06	2E-06	2E-06	7E-06	3E-02	2E-01	1E+00	1E-01	1E+00	2E-01	1E-01	NaN	4E-01
	Rand-400-COMBINED_BEST_5	2E-06	2E-06	2E-06	2E-06	2E-06	2E-06	6E-06	2E-02	9E-01	9E-01	8E-01	4E-01	1E+00	1E+00	4E-01	NaN
100	Greedy-COLLISION	NaN	NaN	3E-05	NaN	4E-01	6E-03	NaN	NaN	NaN	NaN	NaN	NaN	NaN	NaN	NaN	NaN
	Greedy-OVERLAP	NaN	NaN	3E-05	NaN	4E-01	6E-03	NaN	NaN	NaN	NaN	NaN	NaN	NaN	NaN	NaN	NaN
	Greedy-RESOLUTION	3E-05	3E-05	NaN	3E-05	9E-05	1E-03	3E-05	3E-05	3E-05	3E-05	3E-05	3E-05	3E-05	3E-05	3E-05	3E-05
	Greedy-UNIQUE_CLADES_LOST	NaN	NaN	3E-05	NaN	4E-01	6E-03	NaN	NaN	NaN	NaN	NaN	NaN	NaN	NaN	NaN	NaN
	Greedy-UNIQUE_CLADE_RATE	4E-01	4E-01	9E-05	4E-01	NaN	2E-02	4E-01	4E-01	4E-01	4E-01	4E-01	4E-01	4E-01	4E-01	4E-01	4E-01
	Greedy-UNIQUE_TAXA	6E-03	6E-03	1E-03	6E-03	2E-02	NaN	6E-03	6E-03	6E-03	6E-03	6E-03	6E-03	6E-03	6E-03	6E-03	6E-03
	Greedy-COMBINED_BEST_3	NaN	NaN	3E-05	NaN	4E-01	6E-03	NaN	NaN	NaN	NaN	NaN	NaN	NaN	NaN	NaN	NaN
	Greedy-COMBINED_BEST_5	NaN	NaN	3E-05	NaN	4E-01	6E-03	NaN	NaN	NaN	NaN	NaN	NaN	NaN	NaN	NaN	NaN
	Rand-400-COLLISION	NaN	NaN	3E-05	NaN	4E-01	6E-03	NaN	NaN	NaN	NaN	NaN	NaN	NaN	NaN	NaN	NaN
	Rand-400-OVERLAP	NaN	NaN	3E-05	NaN	4E-01	6E-03	NaN	NaN	NaN	NaN	NaN	NaN	NaN	NaN	NaN	NaN
	Rand-400-RESOLUTION	NaN	NaN	3E-05	NaN	4E-01	6E-03	NaN	NaN	NaN	NaN	NaN	NaN	NaN	NaN	NaN	NaN
	Rand-400-UNIQUE_CLADES_LOST	NaN	NaN	3E-05	NaN	4E-01	6E-03	NaN	NaN	NaN	NaN	NaN	NaN	NaN	NaN	NaN	NaN
	Rand-400-UNIQUE_CLADE_RATE	NaN	NaN	3E-05	NaN	4E-01	6E-03	NaN	NaN	NaN	NaN	NaN	NaN	NaN	NaN	NaN	NaN
	Rand-400-UNIQUE_TAXA	NaN	NaN	3E-05	NaN	4E-01	6E-03	NaN	NaN	NaN	NaN	NaN	NaN	NaN	NaN	NaN	NaN
	Rand-400-COMBINED_BEST_3	NaN	NaN	3E-05	NaN	4E-01	6E-03	NaN	NaN	NaN	NaN	NaN	NaN	NaN	NaN	NaN	NaN
	Rand-400-COMBINED_BEST_5	NaN	NaN	3E-05	NaN	4E-01	6E-03	NaN	NaN	NaN	NaN	NaN	NaN	NaN	NaN	NaN	NaN
