# Supplementary material for: Collecting reliable clades using the Greedy Strict Consensus Merger
Source: PeerJ. 2016 Jun 28;4:e2172. doi: 10.7717/peerj.2172 (PMC4928488; doi:10.7717/peerj.2172)
Supplement: Table S6 — Number of replicates for each scoring function outperforming another scoring function. Comparison by F1-score on the 100 taxa dataset. Ties are reported in parentheses. [file peerj-04-2172-s006.ods]

## Sheet: wins
SF	Scoring	Greedy-COLLISION	Greedy-OVERLAP	Greedy-RESOLUTION	Greedy-UNIQUE_CLADES_LOST	Greedy-UNIQUE_CLADE_RATE	Greedy-UNIQUE_TAXA	Greedy-COMBINED_BEST_3	Greedy-COMBINED_BEST_5	Rand-400-COLLISION	Rand-400-OVERLAP	Rand-400-RESOLUTION	Rand-400-UNIQUE_CLADES_LOST	Rand-400-UNIQUE_CLADE_RATE	Rand-400-UNIQUE_TAXA	Rand-400-COMBINED_BEST_3	Rand-400-COMBINED_BEST_5
20	Greedy-COLLISION	0/30 (30)	2/30 (28)	0/30 (30)	0/30 (30)	0/30 (29)	0/30 (29)	1/30 (24)	1/30 (22)	9/30 (12)	8/30 (13)	9/30 (12)	9/30 (12)	9/30 (12)	9/30 (12)	6/30 (12)	4/30 (16)
	Greedy-OVERLAP	0/30 (28)	0/30 (30)	0/30 (28)	0/30 (28)	0/30 (27)	0/30 (27)	1/30 (23)	1/30 (21)	8/30 (12)	7/30 (13)	8/30 (12)	8/30 (12)	8/30 (12)	8/30 (12)	6/30 (12)	4/30 (16)
	Greedy-RESOLUTION	0/30 (30)	2/30 (28)	0/30 (30)	0/30 (30)	0/30 (29)	0/30 (29)	1/30 (24)	1/30 (22)	9/30 (12)	8/30 (13)	9/30 (12)	9/30 (12)	9/30 (12)	9/30 (12)	6/30 (12)	4/30 (16)
	Greedy-UNIQUE_CLADES_LOST	0/30 (30)	2/30 (28)	0/30 (30)	0/30 (30)	0/30 (29)	0/30 (29)	1/30 (24)	1/30 (22)	9/30 (12)	8/30 (13)	9/30 (12)	9/30 (12)	9/30 (12)	9/30 (12)	6/30 (12)	4/30 (16)
	Greedy-UNIQUE_CLADE_RATE	1/30 (29)	3/30 (27)	1/30 (29)	1/30 (29)	0/30 (30)	0/30 (30)	2/30 (23)	2/30 (21)	9/30 (12)	8/30 (13)	9/30 (12)	9/30 (12)	9/30 (12)	9/30 (12)	6/30 (12)	4/30 (16)
	Greedy-UNIQUE_TAXA	1/30 (29)	3/30 (27)	1/30 (29)	1/30 (29)	0/30 (30)	0/30 (30)	2/30 (23)	2/30 (21)	9/30 (12)	8/30 (13)	9/30 (12)	9/30 (12)	9/30 (12)	9/30 (12)	6/30 (12)	4/30 (16)
	Greedy-COMBINED_BEST_3	5/30 (24)	6/30 (23)	5/30 (24)	5/30 (24)	5/30 (23)	5/30 (23)	0/30 (30)	1/30 (27)	8/30 (14)	7/30 (15)	8/30 (14)	8/30 (14)	8/30 (14)	8/30 (14)	6/30 (14)	4/30 (18)
	Greedy-COMBINED_BEST_5	7/30 (22)	8/30 (21)	7/30 (22)	7/30 (22)	7/30 (21)	7/30 (21)	2/30 (27)	0/30 (30)	8/30 (15)	7/30 (16)	8/30 (15)	8/30 (15)	8/30 (15)	8/30 (15)	5/30 (16)	3/30 (21)
	Rand-400-COLLISION	9/30 (12)	10/30 (12)	9/30 (12)	9/30 (12)	9/30 (12)	9/30 (12)	8/30 (14)	7/30 (15)	0/30 (30)	0/30 (28)	0/30 (30)	0/30 (30)	0/30 (29)	0/30 (29)	0/30 (24)	4/30 (20)
	Rand-400-OVERLAP	9/30 (13)	10/30 (13)	9/30 (13)	9/30 (13)	9/30 (13)	9/30 (13)	8/30 (15)	7/30 (16)	2/30 (28)	0/30 (30)	2/30 (28)	2/30 (28)	1/30 (29)	1/30 (29)	1/30 (24)	5/30 (20)
	Rand-400-RESOLUTION	9/30 (12)	10/30 (12)	9/30 (12)	9/30 (12)	9/30 (12)	9/30 (12)	8/30 (14)	7/30 (15)	0/30 (30)	0/30 (28)	0/30 (30)	0/30 (30)	0/30 (29)	0/30 (29)	0/30 (24)	4/30 (20)
	Rand-400-UNIQUE_CLADES_LOST	9/30 (12)	10/30 (12)	9/30 (12)	9/30 (12)	9/30 (12)	9/30 (12)	8/30 (14)	7/30 (15)	0/30 (30)	0/30 (28)	0/30 (30)	0/30 (30)	0/30 (29)	0/30 (29)	0/30 (24)	4/30 (20)
	Rand-400-UNIQUE_CLADE_RATE	9/30 (12)	10/30 (12)	9/30 (12)	9/30 (12)	9/30 (12)	9/30 (12)	8/30 (14)	7/30 (15)	1/30 (29)	0/30 (29)	1/30 (29)	1/30 (29)	0/30 (30)	0/30 (30)	1/30 (23)	5/30 (19)
	Rand-400-UNIQUE_TAXA	9/30 (12)	10/30 (12)	9/30 (12)	9/30 (12)	9/30 (12)	9/30 (12)	8/30 (14)	7/30 (15)	1/30 (29)	0/30 (29)	1/30 (29)	1/30 (29)	0/30 (30)	0/30 (30)	1/30 (23)	5/30 (19)
	Rand-400-COMBINED_BEST_3	12/30 (12)	12/30 (12)	12/30 (12)	12/30 (12)	12/30 (12)	12/30 (12)	10/30 (14)	9/30 (16)	6/30 (24)	5/30 (24)	6/30 (24)	6/30 (24)	6/30 (23)	6/30 (23)	0/30 (30)	6/30 (21)
	Rand-400-COMBINED_BEST_5	10/30 (16)	10/30 (16)	10/30 (16)	10/30 (16)	10/30 (16)	10/30 (16)	8/30 (18)	6/30 (21)	6/30 (20)	5/30 (20)	6/30 (20)	6/30 (20)	6/30 (19)	6/30 (19)	3/30 (21)	0/30 (30)
50	Greedy-COLLISION	0/30 (30)	2/30 (27)	3/30 (25)	0/30 (29)	0/30 (28)	0/30 (28)	0/30 (26)	0/30 (23)	8/30 (8)	8/30 (8)	8/30 (8)	8/30 (8)	8/30 (8)	8/30 (8)	7/30 (9)	6/30 (10)
	Greedy-OVERLAP	1/30 (27)	0/30 (30)	2/30 (26)	0/30 (28)	0/30 (27)	0/30 (27)	0/30 (24)	0/30 (23)	8/30 (8)	8/30 (8)	8/30 (8)	8/30 (8)	8/30 (8)	8/30 (8)	7/30 (9)	6/30 (10)
	Greedy-RESOLUTION	2/30 (25)	2/30 (26)	0/30 (30)	1/30 (26)	0/30 (27)	0/30 (27)	1/30 (22)	1/30 (21)	8/30 (8)	8/30 (8)	8/30 (8)	8/30 (8)	8/30 (8)	8/30 (8)	7/30 (9)	6/30 (10)
	Greedy-UNIQUE_CLADES_LOST	1/30 (29)	2/30 (28)	3/30 (26)	0/30 (30)	0/30 (29)	0/30 (29)	0/30 (26)	0/30 (23)	8/30 (8)	8/30 (8)	8/30 (8)	8/30 (8)	8/30 (8)	8/30 (8)	7/30 (9)	6/30 (10)
	Greedy-UNIQUE_CLADE_RATE	2/30 (28)	3/30 (27)	3/30 (27)	1/30 (29)	0/30 (30)	0/30 (30)	1/30 (25)	1/30 (23)	8/30 (8)	8/30 (8)	8/30 (8)	8/30 (8)	8/30 (8)	8/30 (8)	7/30 (9)	6/30 (10)
	Greedy-UNIQUE_TAXA	2/30 (28)	3/30 (27)	3/30 (27)	1/30 (29)	0/30 (30)	0/30 (30)	1/30 (25)	1/30 (23)	8/30 (8)	8/30 (8)	8/30 (8)	8/30 (8)	8/30 (8)	8/30 (8)	7/30 (9)	6/30 (10)
	Greedy-COMBINED_BEST_3	4/30 (26)	6/30 (24)	7/30 (22)	4/30 (26)	4/30 (25)	4/30 (25)	0/30 (30)	0/30 (27)	8/30 (10)	8/30 (10)	8/30 (10)	8/30 (10)	8/30 (10)	8/30 (10)	7/30 (11)	6/30 (12)
	Greedy-COMBINED_BEST_5	7/30 (23)	7/30 (23)	8/30 (21)	7/30 (23)	6/30 (23)	6/30 (23)	3/30 (27)	0/30 (30)	8/30 (10)	8/30 (10)	8/30 (10)	8/30 (10)	8/30 (10)	8/30 (10)	7/30 (11)	6/30 (12)
	Rand-400-COLLISION	14/30 (8)	14/30 (8)	14/30 (8)	14/30 (8)	14/30 (8)	14/30 (8)	12/30 (10)	12/30 (10)	0/30 (30)	0/30 (30)	0/30 (30)	0/30 (30)	0/30 (30)	0/30 (30)	1/30 (28)	1/30 (27)
	Rand-400-OVERLAP	14/30 (8)	14/30 (8)	14/30 (8)	14/30 (8)	14/30 (8)	14/30 (8)	12/30 (10)	12/30 (10)	0/30 (30)	0/30 (30)	0/30 (30)	0/30 (30)	0/30 (30)	0/30 (30)	1/30 (28)	1/30 (27)
	Rand-400-RESOLUTION	14/30 (8)	14/30 (8)	14/30 (8)	14/30 (8)	14/30 (8)	14/30 (8)	12/30 (10)	12/30 (10)	0/30 (30)	0/30 (30)	0/30 (30)	0/30 (30)	0/30 (30)	0/30 (30)	1/30 (28)	1/30 (27)
	Rand-400-UNIQUE_CLADES_LOST	14/30 (8)	14/30 (8)	14/30 (8)	14/30 (8)	14/30 (8)	14/30 (8)	12/30 (10)	12/30 (10)	0/30 (30)	0/30 (30)	0/30 (30)	0/30 (30)	0/30 (30)	0/30 (30)	1/30 (28)	1/30 (27)
	Rand-400-UNIQUE_CLADE_RATE	14/30 (8)	14/30 (8)	14/30 (8)	14/30 (8)	14/30 (8)	14/30 (8)	12/30 (10)	12/30 (10)	0/30 (30)	0/30 (30)	0/30 (30)	0/30 (30)	0/30 (30)	0/30 (30)	1/30 (28)	1/30 (27)
	Rand-400-UNIQUE_TAXA	14/30 (8)	14/30 (8)	14/30 (8)	14/30 (8)	14/30 (8)	14/30 (8)	12/30 (10)	12/30 (10)	0/30 (30)	0/30 (30)	0/30 (30)	0/30 (30)	0/30 (30)	0/30 (30)	1/30 (28)	1/30 (27)
	Rand-400-COMBINED_BEST_3	14/30 (9)	14/30 (9)	14/30 (9)	14/30 (9)	14/30 (9)	14/30 (9)	12/30 (11)	12/30 (11)	1/30 (28)	1/30 (28)	1/30 (28)	1/30 (28)	1/30 (28)	1/30 (28)	0/30 (30)	0/30 (29)
	Rand-400-COMBINED_BEST_5	14/30 (10)	14/30 (10)	14/30 (10)	14/30 (10)	14/30 (10)	14/30 (10)	12/30 (12)	12/30 (12)	2/30 (27)	2/30 (27)	2/30 (27)	2/30 (27)	2/30 (27)	2/30 (27)	1/30 (29)	0/30 (30)
75	Greedy-COLLISION	0/30 (30)	3/30 (27)	1/30 (29)	0/30 (29)	1/30 (29)	1/30 (28)	0/30 (28)	0/30 (27)	4/30 (20)	4/30 (20)	4/30 (20)	4/30 (20)	4/30 (20)	4/30 (20)	5/30 (21)	5/30 (21)
	Greedy-OVERLAP	0/30 (27)	0/30 (30)	0/30 (28)	0/30 (26)	1/30 (26)	0/30 (27)	0/30 (25)	0/30 (24)	2/30 (19)	2/30 (19)	2/30 (19)	2/30 (19)	2/30 (19)	2/30 (19)	3/30 (20)	3/30 (20)
	Greedy-RESOLUTION	0/30 (29)	2/30 (28)	0/30 (30)	0/30 (28)	1/30 (28)	0/30 (29)	0/30 (27)	0/30 (26)	3/30 (20)	3/30 (20)	3/30 (20)	3/30 (20)	3/30 (20)	3/30 (20)	4/30 (21)	4/30 (21)
	Greedy-UNIQUE_CLADES_LOST	1/30 (29)	4/30 (26)	2/30 (28)	0/30 (30)	2/30 (28)	2/30 (27)	1/30 (28)	1/30 (27)	5/30 (20)	5/30 (20)	5/30 (20)	5/30 (20)	5/30 (20)	5/30 (20)	6/30 (21)	6/30 (21)
	Greedy-UNIQUE_CLADE_RATE	0/30 (29)	3/30 (26)	1/30 (28)	0/30 (28)	0/30 (30)	1/30 (27)	0/30 (27)	0/30 (26)	4/30 (19)	4/30 (19)	4/30 (19)	4/30 (19)	4/30 (19)	4/30 (19)	5/30 (20)	5/30 (20)
	Greedy-UNIQUE_TAXA	1/30 (28)	3/30 (27)	1/30 (29)	1/30 (27)	2/30 (27)	0/30 (30)	1/30 (26)	1/30 (25)	4/30 (19)	4/30 (19)	4/30 (19)	4/30 (19)	4/30 (19)	4/30 (19)	5/30 (20)	5/30 (20)
	Greedy-COMBINED_BEST_3	2/30 (28)	5/30 (25)	3/30 (27)	1/30 (28)	3/30 (27)	3/30 (26)	0/30 (30)	0/30 (29)	5/30 (20)	5/30 (20)	5/30 (20)	5/30 (20)	5/30 (20)	5/30 (20)	6/30 (21)	6/30 (21)
	Greedy-COMBINED_BEST_5	3/30 (27)	6/30 (24)	4/30 (26)	2/30 (27)	4/30 (26)	4/30 (25)	1/30 (29)	0/30 (30)	6/30 (20)	6/30 (20)	6/30 (20)	6/30 (20)	6/30 (20)	6/30 (20)	7/30 (21)	7/30 (21)
	Rand-400-COLLISION	6/30 (20)	9/30 (19)	7/30 (20)	5/30 (20)	7/30 (19)	7/30 (19)	5/30 (20)	4/30 (20)	0/30 (30)	0/30 (30)	0/30 (30)	0/30 (30)	0/30 (30)	0/30 (30)	2/30 (26)	3/30 (25)
	Rand-400-OVERLAP	6/30 (20)	9/30 (19)	7/30 (20)	5/30 (20)	7/30 (19)	7/30 (19)	5/30 (20)	4/30 (20)	0/30 (30)	0/30 (30)	0/30 (30)	0/30 (30)	0/30 (30)	0/30 (30)	2/30 (26)	3/30 (25)
	Rand-400-RESOLUTION	6/30 (20)	9/30 (19)	7/30 (20)	5/30 (20)	7/30 (19)	7/30 (19)	5/30 (20)	4/30 (20)	0/30 (30)	0/30 (30)	0/30 (30)	0/30 (30)	0/30 (30)	0/30 (30)	2/30 (26)	3/30 (25)
	Rand-400-UNIQUE_CLADES_LOST	6/30 (20)	9/30 (19)	7/30 (20)	5/30 (20)	7/30 (19)	7/30 (19)	5/30 (20)	4/30 (20)	0/30 (30)	0/30 (30)	0/30 (30)	0/30 (30)	0/30 (30)	0/30 (30)	2/30 (26)	3/30 (25)
	Rand-400-UNIQUE_CLADE_RATE	6/30 (20)	9/30 (19)	7/30 (20)	5/30 (20)	7/30 (19)	7/30 (19)	5/30 (20)	4/30 (20)	0/30 (30)	0/30 (30)	0/30 (30)	0/30 (30)	0/30 (30)	0/30 (30)	2/30 (26)	3/30 (25)
	Rand-400-UNIQUE_TAXA	6/30 (20)	9/30 (19)	7/30 (20)	5/30 (20)	7/30 (19)	7/30 (19)	5/30 (20)	4/30 (20)	0/30 (30)	0/30 (30)	0/30 (30)	0/30 (30)	0/30 (30)	0/30 (30)	2/30 (26)	3/30 (25)
	Rand-400-COMBINED_BEST_3	4/30 (21)	7/30 (20)	5/30 (21)	3/30 (21)	5/30 (20)	5/30 (20)	3/30 (21)	2/30 (21)	2/30 (26)	2/30 (26)	2/30 (26)	2/30 (26)	2/30 (26)	2/30 (26)	0/30 (30)	1/30 (29)
	Rand-400-COMBINED_BEST_5	4/30 (21)	7/30 (20)	5/30 (21)	3/30 (21)	5/30 (20)	5/30 (20)	3/30 (21)	2/30 (21)	2/30 (25)	2/30 (25)	2/30 (25)	2/30 (25)	2/30 (25)	2/30 (25)	0/30 (29)	0/30 (30)
100	Greedy-COLLISION	0/30 (30)	0/30 (30)	0/30 (30)	0/30 (30)	0/30 (30)	0/30 (30)	0/30 (30)	0/30 (30)	0/30 (30)	0/30 (30)	0/30 (30)	0/30 (30)	0/30 (30)	0/30 (30)	0/30 (30)	0/30 (30)
	Greedy-OVERLAP	0/30 (30)	0/30 (30)	0/30 (30)	0/30 (30)	0/30 (30)	0/30 (30)	0/30 (30)	0/30 (30)	0/30 (30)	0/30 (30)	0/30 (30)	0/30 (30)	0/30 (30)	0/30 (30)	0/30 (30)	0/30 (30)
	Greedy-RESOLUTION	0/30 (30)	0/30 (30)	0/30 (30)	0/30 (30)	0/30 (30)	0/30 (30)	0/30 (30)	0/30 (30)	0/30 (30)	0/30 (30)	0/30 (30)	0/30 (30)	0/30 (30)	0/30 (30)	0/30 (30)	0/30 (30)
	Greedy-UNIQUE_CLADES_LOST	0/30 (30)	0/30 (30)	0/30 (30)	0/30 (30)	0/30 (30)	0/30 (30)	0/30 (30)	0/30 (30)	0/30 (30)	0/30 (30)	0/30 (30)	0/30 (30)	0/30 (30)	0/30 (30)	0/30 (30)	0/30 (30)
	Greedy-UNIQUE_CLADE_RATE	0/30 (30)	0/30 (30)	0/30 (30)	0/30 (30)	0/30 (30)	0/30 (30)	0/30 (30)	0/30 (30)	0/30 (30)	0/30 (30)	0/30 (30)	0/30 (30)	0/30 (30)	0/30 (30)	0/30 (30)	0/30 (30)
	Greedy-UNIQUE_TAXA	0/30 (30)	0/30 (30)	0/30 (30)	0/30 (30)	0/30 (30)	0/30 (30)	0/30 (30)	0/30 (30)	0/30 (30)	0/30 (30)	0/30 (30)	0/30 (30)	0/30 (30)	0/30 (30)	0/30 (30)	0/30 (30)
	Greedy-COMBINED_BEST_3	0/30 (30)	0/30 (30)	0/30 (30)	0/30 (30)	0/30 (30)	0/30 (30)	0/30 (30)	0/30 (30)	0/30 (30)	0/30 (30)	0/30 (30)	0/30 (30)	0/30 (30)	0/30 (30)	0/30 (30)	0/30 (30)
	Greedy-COMBINED_BEST_5	0/30 (30)	0/30 (30)	0/30 (30)	0/30 (30)	0/30 (30)	0/30 (30)	0/30 (30)	0/30 (30)	0/30 (30)	0/30 (30)	0/30 (30)	0/30 (30)	0/30 (30)	0/30 (30)	0/30 (30)	0/30 (30)
	Rand-400-COLLISION	0/30 (30)	0/30 (30)	0/30 (30)	0/30 (30)	0/30 (30)	0/30 (30)	0/30 (30)	0/30 (30)	0/30 (30)	0/30 (30)	0/30 (30)	0/30 (30)	0/30 (30)	0/30 (30)	0/30 (30)	0/30 (30)
	Rand-400-OVERLAP	0/30 (30)	0/30 (30)	0/30 (30)	0/30 (30)	0/30 (30)	0/30 (30)	0/30 (30)	0/30 (30)	0/30 (30)	0/30 (30)	0/30 (30)	0/30 (30)	0/30 (30)	0/30 (30)	0/30 (30)	0/30 (30)
	Rand-400-RESOLUTION	0/30 (30)	0/30 (30)	0/30 (30)	0/30 (30)	0/30 (30)	0/30 (30)	0/30 (30)	0/30 (30)	0/30 (30)	0/30 (30)	0/30 (30)	0/30 (30)	0/30 (30)	0/30 (30)	0/30 (30)	0/30 (30)
	Rand-400-UNIQUE_CLADES_LOST	0/30 (30)	0/30 (30)	0/30 (30)	0/30 (30)	0/30 (30)	0/30 (30)	0/30 (30)	0/30 (30)	0/30 (30)	0/30 (30)	0/30 (30)	0/30 (30)	0/30 (30)	0/30 (30)	0/30 (30)	0/30 (30)
	Rand-400-UNIQUE_CLADE_RATE	0/30 (30)	0/30 (30)	0/30 (30)	0/30 (30)	0/30 (30)	0/30 (30)	0/30 (30)	0/30 (30)	0/30 (30)	0/30 (30)	0/30 (30)	0/30 (30)	0/30 (30)	0/30 (30)	0/30 (30)	0/30 (30)
	Rand-400-UNIQUE_TAXA	0/30 (30)	0/30 (30)	0/30 (30)	0/30 (30)	0/30 (30)	0/30 (30)	0/30 (30)	0/30 (30)	0/30 (30)	0/30 (30)	0/30 (30)	0/30 (30)	0/30 (30)	0/30 (30)	0/30 (30)	0/30 (30)
	Rand-400-COMBINED_BEST_3	0/30 (30)	0/30 (30)	0/30 (30)	0/30 (30)	0/30 (30)	0/30 (30)	0/30 (30)	0/30 (30)	0/30 (30)	0/30 (30)	0/30 (30)	0/30 (30)	0/30 (30)	0/30 (30)	0/30 (30)	0/30 (30)
	Rand-400-COMBINED_BEST_5	0/30 (30)	0/30 (30)	0/30 (30)	0/30 (30)	0/30 (30)	0/30 (30)	0/30 (30)	0/30 (30)	0/30 (30)	0/30 (30)	0/30 (30)	0/30 (30)	0/30 (30)	0/30 (30)	0/30 (30)	0/30 (30)
